# Supplementary material for: Citizen Science Based Monitoring of Greylag goose (Anser anser) in Bavaria (Germany): Combining Count Data and Bag Data to Estimate Long-Term Trends between 1988/89 and 2010/11
Source: PLoS One. 2015 Jun 24;10(6):e0130159. doi: 10.1371/journal.pone.0130159 (PMC4480356; doi:10.1371/journal.pone.0130159)
Supplement: S1 File — (TXT) [file pone.0130159.s001.txt]

REGIO	#AD	ADE	198788	198889	198990	199091	199192	199293	199394	199495	199596	199697	199798	199899	199900	200001	200102	200203	200304	200405	200506	200607	200708	200809	200910	201011
Eastern low mountain ranges	9372,00	Cham	0,00	15,00	0,00	2,00	2,00	1,00	2,00	1,00	2,00	2,00	1,00	0,00	1,00	2,00	0,00	2,00	0,00	2,00	0,00	4,00	0,00	2,00	9,00	4,00
Eastern low mountain ranges	9272,00	Freyung-Grafenau	0,00	0,00	0,00	0,00	1,00	0,00	0,00	0,00	0,00	0,00	16,00	0,00	1,00	0,00	0,00	0,00	0,00	0,00	0,00	0,00	0,00	0,00	0,00	2,00
Eastern low mountain ranges	9374,00	Neustadt an der Waldnaab	0,00	48,00	0,00	0,00	0,00	0,00	0,00	0,00	28,00	1,00	0,00	0,00	0,00	1,00	0,00	0,00	0,00	2,00	2,00	1,00	4,00	6,00	0,00	3,00
Eastern low mountain ranges	9276,00	Regen	0,00	0,00	0,00	0,00	1,00	0,00	0,00	0,00	0,00	0,00	5,00	0,00	0,00	3,00	0,00	1,00	2,00	1,00	0,00	6,00	1,00	0,00	2,00	0,00
Eastern low mountain ranges	9376,00	Schwandorf	3,00	4,00	0,00	1,00	4,00	3,00	0,00	5,00	2,00	7,00	0,00	3,00	6,00	4,00	9,00	10,00	6,00	6,00	8,00	20,00	14,00	30,00	30,00	35,00
Eastern low mountain ranges	9363,00	Weiden	0,00	0,00	0,00	0,00	0,00	0,00	0,00	0,00	0,00	0,00	0,00	0,00	0,00	0,00	0,00	0,00	0,00	0,00	0,00	0,00	2,00	2,00	0,00	0,00
Inn / Salzach	9171,00	Altoetting	0,00	1,00	0,00	0,00	0,00	2,00	1,00	1,00	2,00	1,00	0,00	0,00	0,00	0,00	4,00	0,00	0,00	0,00	1,00	3,00	0,00	8,00	8,00	13,00
Inn / Salzach	9172,00	Berchtesgadener Land	0,00	0,00	0,00	0,00	1,00	0,00	8,00	0,00	0,00	3,00	4,00	0,00	0,00	0,00	0,00	0,00	6,00	1,00	1,00	10,00	3,00	21,00	5,00	0,00
Inn / Salzach	9175,00	Ebersberg	0,00	0,00	0,00	1,00	0,00	0,00	2,00	0,00	0,00	0,00	7,00	3,00	3,00	2,00	9,00	3,00	3,00	8,00	4,00	7,00	3,00	19,00	19,00	54,00
Inn / Salzach	9182,00	Miesbach	3,00	0,00	0,00	0,00	0,00	0,00	0,00	0,00	0,00	0,00	0,00	0,00	0,00	0,00	0,00	0,00	1,00	0,00	0,00	0,00	0,00	0,00	0,00	0,00
Inn / Salzach	9183,00	Mühldorf	0,00	2,00	0,00	0,00	0,00	0,00	0,00	1,00	3,00	1,00	1,00	0,00	1,00	0,00	0,00	3,00	0,00	0,00	0,00	0,00	0,00	0,00	1,00	2,00
Inn / Salzach	9187,00	Rosenheim L.	12,00	3,00	11,00	4,00	11,00	18,00	27,00	26,00	28,00	50,00	28,00	15,00	40,00	28,00	43,00	61,00	37,00	52,00	82,00	35,00	37,00	107,00	81,00	137,00
Inn / Salzach	9163,00	Rosenheim S.	0,00	0,00	0,00	0,00	0,00	0,00	0,00	0,00	0,00	0,00	0,00	0,00	0,00	0,00	0,00	0,00	0,00	0,00	0,00	0,00	0,00	0,00	0,00	0,00
Inn / Salzach	9277,00	Rottal-Inn	0,00	0,00	1,00	3,00	0,00	0,00	5,00	0,00	3,00	8,00	0,00	0,00	2,00	0,00	1,00	3,00	5,00	13,00	20,00	4,00	10,00	13,00	34,00	70,00
Inn / Salzach	9189,00	Traunstein	8,00	3,00	10,00	69,00	23,00	10,00	32,00	40,00	63,00	62,00	44,00	36,00	43,00	36,00	55,00	60,00	91,00	82,00	115,00	103,00	101,00	122,00	161,00	232,00
Lower Donau / Isar	9173,00	Bad T÷lz-Wolfratshausen	0,00	0,00	1,00	0,00	1,00	0,00	3,00	0,00	1,00	5,00	0,00	1,00	0,00	0,00	1,00	2,00	0,00	0,00	2,00	0,00	2,00	1,00	3,00	1,00
Lower Donau / Isar	9271,00	Deggendorf	7,00	7,00	3,00	5,00	2,00	2,00	2,00	2,00	1,00	7,00	3,00	5,00	2,00	5,00	10,00	13,00	12,00	13,00	39,00	48,00	52,00	85,00	82,00	94,00
Lower Donau / Isar	9279,00	Dingolfing-Landau	0,00	2,00	2,00	11,00	3,00	1,00	1,00	13,00	5,00	14,00	22,00	21,00	42,00	39,00	27,00	10,00	53,00	99,00	80,00	56,00	105,00	158,00	216,00	354,00
Lower Donau / Isar	9177,00	Erding	13,00	1,00	0,00	1,00	5,00	2,00	2,00	4,00	8,00	8,00	10,00	8,00	10,00	8,00	13,00	9,00	17,00	23,00	20,00	21,00	31,00	33,00	54,00	33,00
Lower Donau / Isar	9178,00	Freising	0,00	0,00	0,00	0,00	0,00	4,00	0,00	3,00	5,00	6,00	4,00	3,00	1,00	2,00	2,00	0,00	4,00	3,00	0,00	1,00	4,00	3,00	5,00	7,00
Lower Donau / Isar	9274,00	Landshut L.	3,00	8,00	4,00	15,00	8,00	6,00	11,00	19,00	16,00	14,00	27,00	11,00	16,00	20,00	19,00	15,00	20,00	10,00	20,00	25,00	71,00	44,00	44,00	62,00
Lower Donau / Isar	9261,00	Landshut S.	0,00	0,00	5,00	5,00	4,00	3,00	21,00	17,00	29,00	64,00	71,00	28,00	144,00	78,00	76,00	69,00	44,00	49,00	32,00	37,00	54,00	71,00	46,00	59,00
Lower Donau / Isar	9184,00	München L.	7,00	0,00	0,00	1,00	15,00	0,00	1,00	128,00	11,00	1,00	2,00	1,00	5,00	0,00	1,00	1,00	0,00	0,00	3,00	2,00	32,00	47,00	39,00	30,00
Lower Donau / Isar	9162,00	München S.	7,00	0,00	0,00	0,00	0,00	1,00	0,00	0,00	0,00	11,00	11,00	6,00	19,00	18,00	26,00	8,00	14,00	6,00	17,00	2,00	16,00	12,00	35,00	45,00
Lower Donau / Isar	9275,00	Passau L.	6,00	8,00	3,00	10,00	8,00	1,00	8,00	7,00	21,00	13,00	2,00	3,00	11,00	4,00	7,00	9,00	5,00	7,00	14,00	34,00	36,00	30,00	70,00	78,00
Lower Donau / Isar	9262,00	Passau S.	0,00	0,00	1,00	0,00	0,00	0,00	0,00	0,00	0,00	0,00	0,00	0,00	0,00	0,00	0,00	1,00	0,00	1,00	0,00	0,00	0,00	0,00	0,00	0,00
Lower Donau / Isar	9188,00	Starnberg	19,00	24,00	25,00	24,00	21,00	46,00	23,00	17,00	30,00	24,00	27,00	35,00	45,00	51,00	38,00	25,00	49,00	40,00	38,00	43,00	46,00	35,00	28,00	41,00
Lower Donau / Isar	9263,00	Straubing	0,00	0,00	0,00	0,00	0,00	0,00	0,00	0,00	0,00	0,00	0,00	1,00	0,00	0,00	0,00	0,00	0,00	0,00	0,00	0,00	0,00	0,00	3,00	0,00
Lower Donau / Isar	9278,00	Straubing-Bogen	0,00	1,00	0,00	0,00	2,00	2,00	1,00	1,00	2,00	3,00	9,00	7,00	8,00	21,00	1,00	3,00	7,00	28,00	20,00	27,00	33,00	40,00	125,00	159,00
Main	9671,00	Aschaffenbg. L.	0,00	1,00	0,00	0,00	0,00	1,00	0,00	0,00	0,00	0,00	0,00	2,00	2,00	5,00	1,00	0,00	0,00	1,00	1,00	0,00	2,00	4,00	11,00	15,00
Main	9661,00	Aschaffenbg. S.	0,00	0,00	0,00	0,00	0,00	0,00	0,00	0,00	0,00	0,00	0,00	0,00	0,00	0,00	0,00	0,00	0,00	0,00	0,00	0,00	0,00	2,00	0,00	1,00
Main	9471,00	Bamberg L.	0,00	0,00	0,00	0,00	0,00	1,00	1,00	0,00	0,00	5,00	0,00	1,00	3,00	5,00	2,00	2,00	3,00	10,00	4,00	6,00	1,00	3,00	7,00	10,00
Main	9461,00	Bamberg S.	0,00	0,00	0,00	0,00	0,00	0,00	0,00	0,00	0,00	0,00	0,00	0,00	0,00	0,00	0,00	0,00	0,00	0,00	0,00	0,00	0,00	0,00	0,00	0,00
Main	9562,00	Erlangen	0,00	0,00	0,00	0,00	0,00	0,00	0,00	0,00	0,00	1,00	0,00	0,00	0,00	1,00	0,00	0,00	0,00	2,00	0,00	0,00	1,00	1,00	0,00	0,00
Main	9572,00	Erlangen-Höchstadt	0,00	0,00	0,00	0,00	0,00	10,00	0,00	3,00	0,00	5,00	2,00	9,00	5,00	15,00	91,00	15,00	34,00	24,00	33,00	60,00	19,00	55,00	33,00	62,00
Main	9474,00	Forchheim	0,00	0,00	0,00	0,00	0,00	0,00	0,00	0,00	0,00	2,00	0,00	0,00	0,00	0,00	0,00	0,00	0,00	0,00	0,00	1,00	2,00	4,00	0,00	0,00
Main	9674,00	Hassberge	1,00	2,00	1,00	2,00	3,00	0,00	5,00	2,00	4,00	5,00	2,00	3,00	5,00	0,00	0,00	2,00	0,00	1,00	1,00	0,00	2,00	5,00	1,00	1,00
Main	9675,00	Kitzingen	0,00	0,00	0,00	0,00	0,00	0,00	0,00	1,00	0,00	0,00	0,00	0,00	0,00	0,00	1,00	1,00	1,00	3,00	1,00	0,00	0,00	0,00	1,00	5,00
Main	9477,00	Kulmbach	0,00	0,00	2,00	0,00	0,00	0,00	0,00	1,00	0,00	1,00	1,00	0,00	0,00	0,00	0,00	0,00	0,00	1,00	1,00	0,00	2,00	2,00	6,00	3,00
Main	9478,00	Lichtenfels	0,00	0,00	0,00	0,00	0,00	0,00	0,00	1,00	0,00	1,00	0,00	2,00	1,00	2,00	0,00	1,00	2,00	0,00	16,00	1,00	2,00	14,00	0,00	0,00
Main	9677,00	Main-Spessart	0,00	0,00	0,00	1,00	1,00	0,00	0,00	0,00	1,00	0,00	0,00	1,00	1,00	3,00	0,00	0,00	0,00	1,00	1,00	0,00	0,00	2,00	0,00	3,00
Main	9676,00	Miltenberg	0,00	0,00	0,00	0,00	2,00	0,00	6,00	0,00	0,00	0,00	0,00	0,00	0,00	0,00	1,00	1,00	4,00	3,00	2,00	2,00	8,00	9,00	7,00	13,00
Main	9575,00	Neustadt a.d. Aisch-Bad Windsheim	0,00	0,00	0,00	1,00	0,00	0,00	4,00	1,00	1,00	0,00	0,00	2,00	3,00	0,00	6,00	3,00	3,00	16,00	5,00	2,00	7,00	5,00	2,00	7,00
Main	9678,00	Schweinfurt L.	0,00	1,00	0,00	0,00	0,00	0,00	1,00	0,00	0,00	0,00	1,00	1,00	6,00	1,00	14,00	17,00	36,00	46,00	62,00	96,00	134,00	89,00	25,00	63,00
Main	9662,00	Schweinfurt S.	0,00	0,00	0,00	0,00	1,00	0,00	0,00	0,00	0,00	0,00	0,00	0,00	0,00	0,00	0,00	0,00	0,00	0,00	0,00	0,00	0,00	1,00	0,00	2,00
Main	9679,00	Würzburg L.	0,00	0,00	0,00	1,00	0,00	1,00	0,00	1,00	1,00	1,00	10,00	1,00	0,00	0,00	0,00	0,00	0,00	0,00	0,00	0,00	0,00	0,00	0,00	0,00
Main	9663,00	Würzburg S.	0,00	0,00	0,00	0,00	0,00	0,00	0,00	0,00	0,00	0,00	0,00	0,00	0,00	0,00	0,00	0,00	0,00	0,00	0,00	0,00	0,00	0,00	0,00	0,00
North eastern low mountain ranges	9361,00	Amberg	0,00	0,00	0,00	0,00	0,00	0,00	0,00	0,00	0,00	0,00	0,00	0,00	0,00	0,00	0,00	0,00	0,00	0,00	0,00	0,00	0,00	2,00	0,00	0,00
North eastern low mountain ranges	9371,00	Amberg-Sulzbach	2,00	0,00	0,00	0,00	0,00	0,00	0,00	0,00	0,00	0,00	0,00	0,00	0,00	0,00	2,00	1,00	1,00	1,00	0,00	0,00	8,00	1,00	1,00	2,00
North eastern low mountain ranges	9672,00	Bad Kissingen	1,00	0,00	0,00	0,00	0,00	0,00	0,00	0,00	0,00	0,00	0,00	0,00	0,00	0,00	0,00	0,00	0,00	0,00	0,00	1,00	0,00	0,00	0,00	0,00
North eastern low mountain ranges	9472,00	Bayreuth L.	0,00	0,00	0,00	1,00	1,00	0,00	0,00	2,00	0,00	1,00	1,00	0,00	0,00	0,00	0,00	0,00	2,00	1,00	0,00	0,00	2,00	3,00	0,00	0,00
North eastern low mountain ranges	9462,00	Bayreuth S.	0,00	0,00	0,00	0,00	0,00	0,00	0,00	0,00	0,00	0,00	0,00	0,00	0,00	0,00	0,00	0,00	0,00	0,00	0,00	0,00	0,00	0,00	0,00	0,00
North eastern low mountain ranges	9473,00	Coburg L.	0,00	0,00	0,00	0,00	2,00	0,00	0,00	1,00	0,00	1,00	0,00	0,00	0,00	0,00	0,00	0,00	0,00	1,00	1,00	0,00	0,00	0,00	0,00	0,00
North eastern low mountain ranges	9463,00	Coburg S.	0,00	0,00	0,00	0,00	0,00	0,00	0,00	0,00	0,00	0,00	0,00	0,00	0,00	0,00	0,00	0,00	0,00	0,00	0,00	0,00	0,00	0,00	0,00	0,00
North eastern low mountain ranges	9475,00	Hof L.	0,00	0,00	0,00	0,00	1,00	0,00	0,00	0,00	0,00	0,00	0,00	0,00	0,00	1,00	0,00	0,00	0,00	0,00	0,00	1,00	2,00	0,00	0,00	0,00
North eastern low mountain ranges	9464,00	Hof S.	0,00	0,00	0,00	0,00	0,00	0,00	0,00	0,00	0,00	0,00	0,00	0,00	0,00	0,00	0,00	0,00	0,00	0,00	0,00	0,00	0,00	0,00	0,00	0,00
North eastern low mountain ranges	9476,00	Kronach	0,00	0,00	0,00	0,00	0,00	0,00	0,00	0,00	0,00	0,00	0,00	0,00	0,00	0,00	0,00	0,00	0,00	1,00	0,00	0,00	0,00	0,00	0,00	0,00
North eastern low mountain ranges	9574,00	Nürnberger Land	0,00	0,00	0,00	0,00	0,00	0,00	0,00	1,00	1,00	0,00	0,00	0,00	0,00	0,00	0,00	0,00	1,00	3,00	0,00	1,00	1,00	0,00	0,00	0,00
North eastern low mountain ranges	9673,00	Rh÷n-Grabfeld	0,00	0,00	0,00	0,00	0,00	0,00	0,00	0,00	4,00	0,00	0,00	0,00	0,00	0,00	0,00	2,00	2,00	2,00	0,00	0,00	0,00	0,00	0,00	0,00
North eastern low mountain ranges	9377,00	Tirschenreuth	0,00	0,00	0,00	0,00	1,00	0,00	0,00	0,00	0,00	0,00	0,00	0,00	0,00	0,00	1,00	0,00	0,00	0,00	0,00	13,00	0,00	0,00	0,00	0,00
North eastern low mountain ranges	9479,00	Wunsiedel	0,00	0,00	0,00	0,00	0,00	0,00	0,00	0,00	0,00	0,00	0,00	1,00	0,00	0,00	0,00	0,00	3,00	0,00	0,00	0,00	0,00	0,00	0,00	0,00
Southwest Bavaria	9771,00	Aichach-Friedberg	7,00	16,00	9,00	12,00	28,00	7,00	0,00	4,00	14,00	71,00	71,00	0,00	2,00	1,00	3,00	6,00	14,00	21,00	32,00	56,00	23,00	33,00	37,00	41,00
Southwest Bavaria	9772,00	Augsburg L.	0,00	0,00	2,00	0,00	0,00	0,00	0,00	3,00	1,00	4,00	1,00	2,00	1,00	2,00	5,00	4,00	7,00	3,00	3,00	13,00	14,00	15,00	13,00	23,00
Southwest Bavaria	9761,00	Augsburg S.	0,00	0,00	2,00	0,00	3,00	1,00	0,00	1,00	0,00	1,00	0,00	0,00	0,00	0,00	0,00	0,00	0,00	0,00	0,00	0,00	0,00	0,00	0,00	0,00
Southwest Bavaria	9174,00	Dachau	6,00	7,00	13,00	6,00	10,00	17,00	55,00	33,00	24,00	38,00	60,00	55,00	53,00	49,00	68,00	32,00	44,00	55,00	57,00	44,00	52,00	28,00	48,00	45,00
Southwest Bavaria	9179,00	Fürstenfeldbruck	0,00	8,00	19,00	11,00	17,00	5,00	20,00	20,00	5,00	54,00	16,00	14,00	39,00	23,00	58,00	42,00	46,00	38,00	95,00	115,00	87,00	84,00	68,00	43,00
Southwest Bavaria	9180,00	Garmisch-Partenkirchen	0,00	0,00	0,00	0,00	1,00	0,00	0,00	2,00	0,00	0,00	0,00	0,00	0,00	0,00	0,00	0,00	1,00	0,00	0,00	0,00	0,00	2,00	0,00	0,00
Southwest Bavaria	9762,00	Kaufbeuren	0,00	0,00	0,00	0,00	0,00	0,00	0,00	0,00	0,00	0,00	0,00	0,00	0,00	0,00	0,00	0,00	0,00	0,00	0,00	0,00	0,00	0,00	0,00	0,00
Southwest Bavaria	9763,00	Kempten	0,00	0,00	0,00	0,00	0,00	0,00	0,00	0,00	0,00	0,00	0,00	0,00	0,00	0,00	0,00	0,00	0,00	0,00	0,00	0,00	0,00	0,00	0,00	0,00
Southwest Bavaria	9181,00	Landsberg	9,00	41,00	10,00	11,00	18,00	14,00	21,00	29,00	69,00	52,00	62,00	74,00	86,00	92,00	42,00	43,00	34,00	40,00	46,00	24,00	66,00	45,00	53,00	56,00
Southwest Bavaria	9776,00	Lindau	0,00	0,00	0,00	0,00	0,00	0,00	0,00	0,00	0,00	0,00	0,00	0,00	0,00	0,00	0,00	0,00	0,00	0,00	0,00	0,00	0,00	0,00	0,00	0,00
Southwest Bavaria	9764,00	Memmingen	0,00	0,00	0,00	0,00	0,00	0,00	0,00	0,00	0,00	0,00	0,00	0,00	0,00	0,00	0,00	0,00	0,00	15,00	0,00	0,00	0,00	0,00	0,00	0,00
Southwest Bavaria	9780,00	Oberallgäu	0,00	0,00	0,00	0,00	5,00	0,00	0,00	2,00	0,00	0,00	0,00	1,00	0,00	2,00	1,00	2,00	6,00	7,00	4,00	2,00	0,00	3,00	2,00	7,00
Southwest Bavaria	9777,00	Ostallgäu	1,00	0,00	2,00	0,00	0,00	0,00	0,00	5,00	4,00	4,00	1,00	2,00	2,00	0,00	0,00	0,00	2,00	3,00	19,00	2,00	1,00	5,00	0,00	13,00
Southwest Bavaria	9778,00	Unterallgäu	0,00	7,00	10,00	8,00	10,00	7,00	0,00	7,00	2,00	8,00	10,00	13,00	7,00	10,00	25,00	10,00	14,00	45,00	37,00	24,00	36,00	27,00	56,00	52,00
Southwest Bavaria	9190,00	Weilheim-Schongau	20,00	14,00	15,00	12,00	35,00	27,00	39,00	47,00	50,00	46,00	55,00	46,00	64,00	61,00	82,00	70,00	66,00	83,00	59,00	102,00	57,00	84,00	97,00	86,00
Upper Donau / Altmühl	9571,00	Ansbach L.	0,00	1,00	0,00	3,00	3,00	2,00	1,00	2,00	2,00	0,00	3,00	2,00	14,00	4,00	7,00	8,00	19,00	8,00	36,00	22,00	13,00	15,00	76,00	64,00
Upper Donau / Altmühl	9561,00	Ansbach S.	0,00	0,00	0,00	0,00	0,00	0,00	0,00	0,00	0,00	0,00	0,00	0,00	0,00	0,00	0,00	0,00	0,00	0,00	0,00	0,00	0,00	0,00	0,00	0,00
Upper Donau / Altmühl	9773,00	Dillingen	6,00	14,00	13,00	9,00	4,00	31,00	14,00	20,00	34,00	50,00	45,00	43,00	66,00	57,00	96,00	86,00	111,00	201,00	320,00	314,00	325,00	417,00	420,00	543,00
Upper Donau / Altmühl	9779,00	Donau-Ries	0,00	3,00	0,00	1,00	4,00	5,00	7,00	2,00	4,00	37,00	18,00	40,00	48,00	40,00	47,00	43,00	56,00	111,00	90,00	135,00	17,00	161,00	165,00	170,00
Upper Donau / Altmühl	9176,00	Eichstätt	0,00	2,00	2,00	5,00	6,00	13,00	5,00	5,00	33,00	33,00	23,00	49,00	40,00	31,00	67,00	82,00	91,00	61,00	42,00	93,00	46,00	14,00	138,00	91,00
Upper Donau / Altmühl	9573,00	Fürth L.	0,00	0,00	0,00	0,00	0,00	0,00	0,00	0,00	0,00	0,00	1,00	0,00	0,00	0,00	0,00	0,00	1,00	0,00	0,00	0,00	0,00	0,00	4,00	1,00
Upper Donau / Altmühl	9563,00	Fürth S.	0,00	0,00	0,00	0,00	1,00	0,00	0,00	0,00	0,00	2,00	0,00	0,00	0,00	0,00	0,00	0,00	18,00	8,00	0,00	0,00	4,00	4,00	4,00	5,00
Upper Donau / Altmühl	9774,00	Günzburg	0,00	3,00	0,00	1,00	2,00	0,00	4,00	11,00	3,00	12,00	17,00	6,00	13,00	21,00	51,00	47,00	102,00	185,00	114,00	134,00	171,00	252,00	303,00	421,00
Upper Donau / Altmühl	9161,00	Ingolstadt	0,00	0,00	0,00	0,00	0,00	2,00	4,00	4,00	8,00	9,00	8,00	19,00	30,00	29,00	20,00	20,00	34,00	32,00	41,00	62,00	61,00	54,00	89,00	111,00
Upper Donau / Altmühl	9273,00	Kelheim	1,00	0,00	7,00	4,00	8,00	11,00	6,00	8,00	8,00	19,00	19,00	35,00	34,00	45,00	47,00	45,00	24,00	46,00	59,00	75,00	82,00	105,00	390,00	251,00
Upper Donau / Altmühl	9185,00	Neuburg-Schrobenhausen	0,00	2,00	4,00	5,00	11,00	21,00	14,00	30,00	41,00	75,00	36,00	21,00	36,00	39,00	64,00	49,00	61,00	93,00	117,00	164,00	169,00	290,00	414,00	392,00
Upper Donau / Altmühl	9373,00	Neumarkt	0,00	0,00	0,00	0,00	0,00	0,00	0,00	0,00	0,00	1,00	0,00	2,00	2,00	2,00	0,00	0,00	0,00	0,00	0,00	0,00	4,00	6,00	1,00	1,00
Upper Donau / Altmühl	9775,00	Neu-Ulm	16,00	0,00	2,00	0,00	0,00	1,00	1,00	1,00	1,00	4,00	3,00	0,00	4,00	20,00	11,00	46,00	0,00	4,00	18,00	8,00	49,00	36,00	48,00	62,00
Upper Donau / Altmühl	9564,00	Nürnberg	0,00	3,00	0,00	0,00	0,00	0,00	0,00	0,00	0,00	0,00	1,00	5,00	0,00	0,00	0,00	0,00	0,00	4,00	3,00	1,00	4,00	4,00	0,00	0,00
Upper Donau / Altmühl	9186,00	Pfaffenhofen	1,00	2,00	5,00	6,00	31,00	19,00	1,00	142,00	34,00	72,00	120,00	56,00	114,00	139,00	157,00	105,00	98,00	134,00	403,00	239,00	338,00	369,00	349,00	312,00
Upper Donau / Altmühl	9375,00	Regensburg L.	1,00	1,00	0,00	0,00	1,00	0,00	14,00	2,00	2,00	3,00	4,00	8,00	8,00	6,00	28,00	31,00	55,00	38,00	65,00	83,00	92,00	284,00	314,00	235,00
Upper Donau / Altmühl	9362,00	Regensburg S.	0,00	0,00	0,00	0,00	4,00	2,00	3,00	0,00	4,00	0,00	0,00	0,00	0,00	0,00	3,00	0,00	0,00	0,00	0,00	4,00	0,00	0,00	2,00	0,00
Upper Donau / Altmühl	9576,00	Roth	0,00	0,00	0,00	0,00	0,00	0,00	0,00	1,00	3,00	2,00	2,00	3,00	2,00	3,00	0,00	1,00	0,00	0,00	0,00	0,00	1,00	0,00	3,00	0,00
Upper Donau / Altmühl	9565,00	Schwabach	0,00	0,00	0,00	0,00	0,00	0,00	0,00	0,00	0,00	0,00	0,00	0,00	0,00	0,00	0,00	0,00	0,00	0,00	0,00	0,00	0,00	0,00	0,00	0,00
Upper Donau / Altmühl	9577,00	Weissenburg-Gunzenhausen	0,00	2,00	5,00	2,00	2,00	10,00	3,00	7,00	5,00	5,00	16,00	10,00	19,00	24,00	43,00	47,00	39,00	59,00	40,00	45,00	80,00	79,00	110,00	116,00
