# Supplementary material for: Citizen Science Based Monitoring of Greylag goose (Anser anser) in Bavaria (Germany): Combining Count Data and Bag Data to Estimate Long-Term Trends between 1988/89 and 2010/11
Source: PLoS One. 2015 Jun 24;10(6):e0130159. doi: 10.1371/journal.pone.0130159 (PMC4480356; doi:10.1371/journal.pone.0130159)
Supplement: S2 File — (TXT) [file pone.0130159.s002.txt]

Regio_NR	Regio	SiteCode	198889	198990	199091	199192	199293	199394	199495	199596	199697	199798	199899	199900	200001	200102	200203	200304	200405	200506	200607	200708	200809	200910	201011
2	Main	1411700,00	-1,00	-1,00	-1,00	-1,00	-1,00	-1,00	-1,00	-1,00	-1,00	-1,00	-1,00	-1,00	1,00	-1,00	-1,00	-1,00	-1,00	-1,00	-1,00	-1,00	-1,00	-1,00	-1,00
2	Main	1411701,00	1,00	1,00	1,00	1,00	-1,00	-1,00	-1,00	-1,00	-1,00	-1,00	-1,00	-1,00	-1,00	-1,00	-1,00	-1,00	-1,00	-1,00	-1,00	-1,00	-1,00	-1,00	-1,00
2	Main	1411711,00	-1,00	1,00	-1,00	-1,00	1,00	1,00	-1,00	-1,00	-1,00	1,25	1,00	1,00	1,00	-1,00	-1,00	-1,00	1,00	1,00	-1,00	1,00	-1,00	-1,00	-1,00
2	Main	1411712,00	1,00	1,00	1,00	-1,00	1,00	1,00	-1,00	-1,00	-1,00	-1,00	-1,00	1,00	1,44	1,00	-1,00	-1,00	-1,00	-1,00	-1,00	-1,00	-1,00	-1,00	9,04
2	Main	1413811,00	1,00	1,00	1,00	1,00	-1,00	1,00	1,00	1,00	-1,00	-1,00	-1,00	-1,00	1,81	-1,00	9,25	7,95	7,86	8,50	5,64	3,91	6,46	5,60	1,25
2	Main	1413812,00	1,00	1,00	1,00	1,00	-1,00	-1,00	1,00	1,00	1,58	28,95	9,39	42,17	7,21	4,98	8,50	29,10	27,28	2,92	39,63	87,29	5,19	11,29	14,57
2	Main	1413813,00	-1,00	1,00	1,00	1,00	-1,00	1,00	1,00	1,00	1,00	1,00	-1,00	-1,00	-1,00	-1,00	17,30	17,00	13,65	18,04	12,65	8,65	4,30	5,31	3,41
2	Main	1413814,00	1,00	1,00	1,00	1,00	-1,00	1,00	1,00	1,00	-1,00	7,41	7,41	-1,00	-1,00	12,80	15,54	59,94	33,31	47,67	56,08	61,92	24,68	69,92	14,00
2	Main	1413815,00	-1,00	-1,00	-1,00	-1,00	-1,00	-1,00	-1,00	-1,00	-1,00	-1,00	-1,00	-1,00	-1,00	-1,00	-1,00	1,00	1,00	-1,00	1,00	-1,00	-1,00	-1,00	-1,00
2	Main	1413821,00	-1,00	1,00	-1,00	-1,00	-1,00	-1,00	-1,00	-1,00	-1,00	2,62	-1,00	-1,00	1,00	-1,00	-1,00	1,00	1,00	-1,00	-1,00	-1,00	1,00	-1,00	-1,00
2	Main	1413831,00	1,00	1,00	1,00	1,00	-1,00	1,00	1,00	1,00	-1,00	-1,00	-1,00	-1,00	-1,00	-1,00	-1,00	-1,00	-1,00	-1,00	-1,00	4,16	11,54	3,00	-1,00
2	Main	1413843,00	6,00	7,00	7,00	5,94	6,00	6,64	6,31	6,64	6,00	5,24	7,00	6,64	7,00	6,21	4,93	6,64	7,00	5,94	6,31	5,94	7,00	5,31	-1,00
2	Main	1413844,00	4,00	3,30	4,00	3,63	4,00	4,00	4,00	4,00	4,00	4,00	3,63	4,00	4,00	4,00	4,00	4,00	3,63	3,63	3,63	3,63	3,63	3,63	-1,00
3	Eastern low mountain ranges	1440541,00	1,00	1,00	-1,00	1,00	1,00	-1,00	-1,00	-1,00	-1,00	1,00	1,00	1,00	1,00	1,00	-1,00	-1,00	6,86	3,80	101,92	93,06	15,84	158,58	55,59
4	Upper Donau / Altmühl	1404001,00	-1,00	-1,00	-1,00	-1,00	-1,00	-1,00	-1,00	-1,00	-1,00	-1,00	-1,00	-1,00	-1,00	-1,00	-1,00	-1,00	-1,00	-1,00	-1,00	-1,00	-1,00	-1,00	-1,00
4	Upper Donau / Altmühl	1404002,00	-1,00	-1,00	-1,00	-1,00	-1,00	-1,00	-1,00	-1,00	-1,00	-1,00	-1,00	-1,00	-1,00	-1,00	-1,00	-1,00	-1,00	-1,00	1,00	2,41	7,71	3,27	1,00
4	Upper Donau / Altmühl	1404003,00	-1,00	-1,00	-1,00	-1,00	-1,00	-1,00	-1,00	-1,00	-1,00	-1,00	1,00	-1,00	-1,00	-1,00	15,84	1,00	1,70	6,66	1,00	62,31	12,27	3,55	-1,00
4	Upper Donau / Altmühl	1404004,00	-1,00	-1,00	-1,00	-1,00	-1,00	-1,00	-1,00	-1,00	-1,00	-1,00	-1,00	-1,00	-1,00	-1,00	-1,00	-1,00	-1,00	-1,00	45,70	9,32	-1,00	-1,00	-1,00
4	Upper Donau / Altmühl	1404005,00	1,00	1,00	1,00	1,00	1,00	1,00	1,00	1,00	1,00	1,00	1,00	-1,00	1,00	1,00	1,00	1,00	1,00	68,20	-1,00	-1,00	37,10	-1,00	-1,00
4	Upper Donau / Altmühl	1404006,00	-1,00	-1,00	-1,00	-1,00	-1,00	-1,00	-1,00	-1,00	-1,00	-1,00	-1,00	-1,00	-1,00	-1,00	-1,00	-1,00	1,00	6,54	2,51	11,88	3,97	1,00	5,05
4	Upper Donau / Altmühl	1404007,00	-1,00	1,00	1,00	1,00	1,00	1,00	1,00	1,00	1,00	1,00	1,00	1,00	1,00	1,00	-1,00	1,00	185,13	412,12	199,21	186,43	397,14	237,75	136,61
4	Upper Donau / Altmühl	1404008,00	1,00	1,00	1,00	4,27	6,12	3,39	1,00	5,45	8,93	9,02	5,84	-1,00	277,39	22,93	171,55	411,07	167,23	448,32	29,55	64,50	355,98	456,80	355,61
4	Upper Donau / Altmühl	1404009,00	-1,00	-1,00	-1,00	-1,00	-1,00	-1,00	-1,00	-1,00	-1,00	-1,00	-1,00	-1,00	-1,00	-1,00	-1,00	-1,00	665,26	-1,00	964,14	35,84	-1,00	-1,00	-1,00
4	Upper Donau / Altmühl	1404010,00	1,00	1,00	-1,00	-1,00	-1,00	-1,00	-1,00	-1,00	-1,00	-1,00	-1,00	-1,00	-1,00	-1,00	-1,00	-1,00	-1,00	-1,00	-1,00	-1,00	-1,00	-1,00	-1,00
4	Upper Donau / Altmühl	1404013,00	1,00	1,00	1,00	1,00	1,00	2,15	1,00	2,08	1,00	-1,00	1,00	11,76	1,00	90,58	88,70	216,56	374,61	164,93	498,90	345,57	520,54	109,76	275,95
4	Upper Donau / Altmühl	1404016,00	-1,00	-1,00	-1,00	-1,00	-1,00	-1,00	-1,00	-1,00	-1,00	-1,00	-1,00	-1,00	-1,00	-1,00	-1,00	-1,00	-1,00	-1,00	-1,00	-1,00	-1,00	-1,00	-1,00
4	Upper Donau / Altmühl	1404156,00	-1,00	-1,00	-1,00	-1,00	-1,00	-1,00	-1,00	-1,00	-1,00	-1,00	-1,00	-1,00	-1,00	-1,00	-1,00	-1,00	-1,00	-1,00	-1,00	-1,00	-1,00	-1,00	-1,00
4	Upper Donau / Altmühl	1404157,00	-1,00	-1,00	-1,00	-1,00	-1,00	-1,00	-1,00	-1,00	-1,00	-1,00	-1,00	-1,00	-1,00	-1,00	-1,00	-1,00	-1,00	-1,00	-1,00	-1,00	-1,00	-1,00	-1,00
4	Upper Donau / Altmühl	1411511,00	-1,00	1,00	1,00	1,00	1,00	1,00	1,00	1,00	-1,00	1,00	-1,00	12,80	-1,00	4,97	-1,00	-1,00	-1,00	-1,00	-1,00	-1,00	-1,00	-1,00	-1,00
4	Upper Donau / Altmühl	1411512,00	1,00	1,00	1,00	1,00	1,00	1,00	-1,00	1,00	-1,00	3,17	-1,00	4,90	1,00	16,01	9,15	-1,00	-1,00	-1,00	-1,00	-1,00	-1,00	53,33	-1,00
4	Upper Donau / Altmühl	1411513,00	-1,00	-1,00	-1,00	-1,00	-1,00	1,00	1,00	1,00	1,44	1,00	1,00	-1,00	-1,00	1,00	1,44	1,00	1,00	-1,00	-1,00	-1,00	8,60	7,66	9,72
4	Upper Donau / Altmühl	1411756,00	1,00	1,00	1,00	1,00	1,00	1,00	1,00	1,00	-1,00	-1,00	1,00	13,75	37,05	72,82	-1,00	-1,00	-1,00	-1,00	36,76	-1,00	22,20	12,09	20,00
4	Upper Donau / Altmühl	1411757,00	1,00	1,00	1,00	1,00	1,00	1,00	1,00	-1,00	1,00	-1,00	-1,00	2,15	-1,00	14,04	-1,00	-1,00	-1,00	-1,00	35,97	-1,00	-1,00	37,28	1,81
4	Upper Donau / Altmühl	1413841,00	4,30	-1,00	4,57	3,41	3,30	4,57	4,64	5,31	4,93	3,63	2,88	3,30	4,64	5,31	-1,00	-1,00	5,31	4,21	4,30	4,57	4,93	-1,00	-1,00
4	Upper Donau / Altmühl	1413842,00	5,00	5,00	4,64	5,00	4,30	4,64	4,30	4,30	4,64	4,30	5,00	5,00	5,00	5,00	5,00	4,64	4,64	3,91	5,00	5,00	4,64	4,64	-1,00
4	Upper Donau / Altmühl	1413845,00	-1,00	-1,00	-1,00	4,21	2,62	3,91	5,00	5,31	2,00	2,62	2,71	4,30	5,64	4,93	-1,00	5,19	-1,00	-1,00	2,88	5,19	-1,00	4,16	-1,00
5	Lower Donau / Isar	1402334,00	1,00	1,00	1,00	1,00	1,00	1,00	1,00	1,00	1,00	1,00	1,00	1,00	1,00	1,00	1,00	1,00	1,00	1,00	1,00	1,00	1,00	-1,00	1,00
5	Lower Donau / Isar	1402351,00	1,00	1,00	1,00	1,00	1,00	1,00	1,00	1,00	1,00	1,00	1,00	1,00	1,00	1,00	1,00	1,00	1,00	1,00	1,00	1,00	1,00	-1,00	1,00
5	Lower Donau / Isar	1403312,00	-1,00	-1,00	1,00	1,00	-1,00	1,00	-1,00	2,62	-1,00	26,00	9,27	9,53	4,65	-1,00	5,58	7,23	8,54	-1,00	69,21	88,82	-1,00	-1,00	-1,00
5	Lower Donau / Isar	1403313,00	1,00	-1,00	1,00	-1,00	-1,00	-1,00	-1,00	-1,00	-1,00	-1,00	-1,00	-1,00	-1,00	-1,00	-1,00	-1,00	-1,00	-1,00	-1,00	-1,00	-1,00	-1,00	-1,00
5	Lower Donau / Isar	1403321,00	1,00	1,00	1,00	1,00	37,90	6,33	54,60	1,58	1,25	-1,00	-1,00	-1,00	-1,00	3,65	-1,00	-1,00	2,88	14,97	1,44	-1,00	-1,00	-1,00	220,83
5	Lower Donau / Isar	1403333,00	-1,00	-1,00	-1,00	-1,00	1,00	1,00	1,00	1,00	1,00	1,00	1,00	3,00	1,00	1,00	1,00	3,63	4,21	5,59	5,31	5,00	3,91	-1,00	-1,00
5	Lower Donau / Isar	1403356,00	1,00	1,00	1,00	1,00	1,00	1,00	1,00	1,00	-1,00	-1,00	-1,00	1,00	1,00	1,00	1,00	1,00	1,00	-1,00	-1,00	1,00	-1,00	1,00	-1,00
5	Lower Donau / Isar	1403362,00	1,00	1,00	1,00	1,00	1,00	1,00	1,00	1,00	-1,00	1,00	1,00	1,00	1,00	1,00	1,00	1,00	1,00	1,00	-1,00	-1,00	-1,00	-1,00	-1,00
5	Lower Donau / Isar	1404015,00	-1,00	-1,00	-1,00	-1,00	-1,00	-1,00	-1,00	-1,00	-1,00	-1,00	-1,00	-1,00	-1,00	-1,00	14,34	12,39	42,26	4,30	100,50	79,12	25,21	47,56	12,70
5	Lower Donau / Isar	1405355,00	-1,00	-1,00	-1,00	-1,00	-1,00	-1,00	-1,00	-1,00	-1,00	-1,00	-1,00	-1,00	-1,00	-1,00	11,19	13,19	16,24	-1,00	19,86	33,90	-1,00	-1,00	-1,00
5	Lower Donau / Isar	1405356,00	-1,00	-1,00	-1,00	-1,00	-1,00	-1,00	-1,00	-1,00	-1,00	-1,00	-1,00	-1,00	-1,00	-1,00	-1,00	-1,00	2,71	-1,00	-1,00	-1,00	-1,00	-1,00	-1,00
5	Lower Donau / Isar	1405357,00	-1,00	-1,00	-1,00	-1,00	-1,00	-1,00	-1,00	-1,00	-1,00	-1,00	-1,00	-1,00	-1,00	-1,00	-1,00	-1,00	58,06	112,09	175,82	175,03	168,53	-1,00	-1,00
5	Lower Donau / Isar	1405359,00	-1,00	-1,00	-1,00	-1,00	-1,00	-1,00	-1,00	-1,00	-1,00	-1,00	-1,00	-1,00	-1,00	-1,00	-1,00	11,26	17,15	63,48	39,86	-1,00	28,33	-1,00	93,15
5	Lower Donau / Isar	1405360,00	-1,00	-1,00	-1,00	-1,00	-1,00	-1,00	-1,00	-1,00	-1,00	-1,00	-1,00	-1,00	-1,00	177,48	168,04	151,81	158,28	-1,00	83,32	-1,00	-1,00	-1,00	-1,00
5	Lower Donau / Isar	1405363,00	1,00	1,00	1,00	1,00	1,00	1,00	1,00	1,00	-1,00	-1,00	1,00	1,00	1,00	1,00	1,00	1,00	1,00	1,81	-1,00	-1,00	-1,00	-1,00	-1,00
5	Lower Donau / Isar	1405364,00	-1,00	-1,00	-1,00	1,00	-1,00	-1,00	-1,00	-1,00	-1,00	-1,00	-1,00	-1,00	-1,00	-1,00	-1,00	-1,00	-1,00	-1,00	-1,00	-1,00	-1,00	-1,00	-1,00
5	Lower Donau / Isar	1405366,00	1,00	1,00	1,00	1,00	1,00	1,00	1,00	1,00	-1,00	1,00	1,00	1,00	1,00	1,00	1,00	1,00	-1,00	-1,00	-1,00	-1,00	-1,00	-1,00	-1,00
5	Lower Donau / Isar	1405367,00	1,00	1,00	1,00	1,00	1,00	1,00	1,00	1,00	-1,00	1,00	1,00	1,00	-1,00	7,04	1,00	1,00	-1,00	-1,00	-1,00	-1,00	-1,00	-1,00	-1,00
5	Lower Donau / Isar	1405381,00	1,00	-1,00	1,00	1,00	1,00	1,00	53,58	54,47	72,78	151,21	271,28	297,45	348,33	-1,00	326,66	330,38	347,21	393,09	627,60	580,15	636,41	345,66	397,72
5	Lower Donau / Isar	1405382,00	1,00	1,00	1,00	1,00	1,00	-1,00	1,00	1,00	1,00	1,00	1,00	1,00	1,00	1,00	1,00	1,00	1,00	1,00	1,00	1,00	383,92	-1,00	-1,00
5	Lower Donau / Isar	1405383,00	-1,00	-1,00	-1,00	-1,00	-1,00	-1,00	-1,00	-1,00	-1,00	-1,00	-1,00	-1,00	-1,00	-1,00	-1,00	-1,00	-1,00	-1,00	-1,00	-1,00	-1,00	1,00	-1,00
5	Lower Donau / Isar	1406024,00	-1,00	-1,00	-1,00	-1,00	-1,00	-1,00	-1,00	-1,00	-1,00	-1,00	-1,00	-1,00	-1,00	-1,00	-1,00	-1,00	-1,00	-1,00	-1,00	-1,00	-1,00	-1,00	-1,00
5	Lower Donau / Isar	1406371,00	1,00	1,00	1,00	-1,00	1,00	1,00	-1,00	-1,00	-1,00	1,00	1,00	1,00	1,00	2,35	1,00	1,00	21,07	1,00	1,00	1,00	-1,00	3,10	2,51
5	Lower Donau / Isar	1406372,00	1,00	1,00	1,00	1,00	1,00	2,57	-1,00	143,35	16,96	1,00	1,00	1,00	1,00	65,29	230,23	77,06	559,53	25,27	113,57	94,52	-1,00	38,21	44,25
5	Lower Donau / Isar	1406373,00	1,00	1,00	-1,00	1,00	1,00	1,00	2,66	1,00	1,00	5,39	2,66	1,00	42,85	10,47	2,88	7,84	3,77	1,00	-1,00	12,48	-1,00	1,00	44,06
5	Lower Donau / Isar	1406374,00	1,00	1,00	-1,00	1,00	1,00	1,00	-1,00	1,00	5,73	3,55	26,78	135,35	207,94	23,48	19,61	7,54	16,21	27,85	7,14	18,41	10,74	52,79	-1,00
5	Lower Donau / Isar	1406376,00	1,00	1,00	-1,00	1,00	1,00	1,00	1,00	-1,00	1,00	1,00	3,17	26,48	-1,00	1,00	1,00	2,96	5,74	15,11	3,17	-1,00	5,09	3,41	6,69
5	Lower Donau / Isar	1406377,00	1,00	1,00	1,00	1,00	1,00	1,00	1,81	6,46	2,66	38,64	88,31	88,69	5,12	17,60	6,10	2,66	2,22	12,59	2,88	-1,00	3,84	2,08	9,90
5	Lower Donau / Isar	1406378,00	-1,00	1,00	1,00	1,00	1,00	1,00	1,00	-1,00	-1,00	-1,00	-1,00	-1,00	-1,00	-1,00	-1,00	-1,00	-1,00	-1,00	-1,00	-1,00	-1,00	-1,00	-1,00
5	Lower Donau / Isar	1406391,00	1,00	1,00	1,00	-1,00	1,00	1,00	1,00	1,00	1,00	1,00	1,00	2,41	11,87	31,55	59,10	6,29	20,82	5,48	-1,00	-1,00	3,17	3,17	29,62
6	Southwest Bavaria	1403097,00	-1,00	-1,00	-1,00	-1,00	-1,00	-1,00	-1,00	-1,00	-1,00	-1,00	-1,00	-1,00	-1,00	-1,00	-1,00	-1,00	-1,00	-1,00	-1,00	-1,00	-1,00	-1,00	-1,00
6	Southwest Bavaria	1403099,00	-1,00	-1,00	-1,00	-1,00	-1,00	-1,00	-1,00	-1,00	-1,00	-1,00	-1,00	-1,00	-1,00	-1,00	-1,00	-1,00	-1,00	-1,00	1,00	-1,00	-1,00	-1,00	-1,00
6	Southwest Bavaria	1403100,00	-1,00	-1,00	-1,00	-1,00	-1,00	-1,00	-1,00	-1,00	-1,00	-1,00	-1,00	-1,00	-1,00	-1,00	-1,00	3,10	-1,00	1,70	2,96	51,42	1,81	12,20	14,33
6	Southwest Bavaria	1403101,00	1,00	1,00	1,00	-1,00	-1,00	-1,00	-1,00	-1,00	-1,00	-1,00	-1,00	-1,00	-1,00	-1,00	-1,00	-1,00	-1,00	-1,00	-1,00	-1,00	-1,00	-1,00	-1,00
6	Southwest Bavaria	1403102,00	1,00	-1,00	1,00	-1,00	-1,00	-1,00	-1,00	-1,00	-1,00	-1,00	-1,00	-1,00	-1,00	-1,00	-1,00	-1,00	-1,00	-1,00	-1,00	-1,00	-1,00	-1,00	-1,00
6	Southwest Bavaria	1403104,00	1,00	1,00	1,00	1,00	-1,00	14,28	-1,00	-1,00	71,81	45,60	5,80	98,31	17,09	1,00	1,00	4,46	5,42	1,91	1,00	3,44	5,86	2,28	1,70
6	Southwest Bavaria	1403250,00	-1,00	-1,00	-1,00	-1,00	-1,00	-1,00	-1,00	-1,00	-1,00	-1,00	-1,00	-1,00	-1,00	-1,00	-1,00	-1,00	1,00	1,00	-1,00	-1,00	-1,00	-1,00	-1,00
6	Southwest Bavaria	1403252,00	-1,00	-1,00	-1,00	-1,00	-1,00	-1,00	-1,00	-1,00	-1,00	-1,00	-1,00	-1,00	-1,00	-1,00	-1,00	-1,00	-1,00	-1,00	-1,00	-1,00	-1,00	-1,00	-1,00
6	Southwest Bavaria	1403254,00	-1,00	-1,00	-1,00	-1,00	-1,00	-1,00	-1,00	-1,00	-1,00	-1,00	-1,00	-1,00	1,00	1,00	-1,00	-1,00	-1,00	1,00	1,00	-1,00	-1,00	-1,00	-1,00
6	Southwest Bavaria	1403255,00	-1,00	-1,00	-1,00	-1,00	-1,00	-1,00	-1,00	-1,00	-1,00	-1,00	-1,00	-1,00	-1,00	-1,00	2,00	1,25	1,00	1,00	1,00	1,00	1,25	-1,00	-1,00
6	Southwest Bavaria	1403256,00	-1,00	-1,00	-1,00	-1,00	-1,00	-1,00	-1,00	-1,00	-1,00	-1,00	-1,00	-1,00	-1,00	3,20	1,25	-1,00	-1,00	1,00	-1,00	1,00	1,00	-1,00	1,00
6	Southwest Bavaria	1403261,00	-1,00	-1,00	-1,00	-1,00	-1,00	-1,00	-1,00	-1,00	-1,00	-1,00	-1,00	-1,00	-1,00	1,00	1,00	-1,00	-1,00	1,00	-1,00	-1,00	-1,00	11,03	-1,00
6	Southwest Bavaria	1403262,00	-1,00	-1,00	-1,00	-1,00	-1,00	-1,00	-1,00	-1,00	-1,00	-1,00	-1,00	-1,00	-1,00	1,44	-1,00	-1,00	69,43	16,45	-1,00	-1,00	-1,00	-1,00	-1,00
6	Southwest Bavaria	1403265,00	-1,00	-1,00	-1,00	-1,00	-1,00	-1,00	-1,00	-1,00	-1,00	-1,00	-1,00	-1,00	-1,00	1,00	2,08	1,00	1,00	2,41	1,25	1,00	1,00	1,00	1,00
6	Southwest Bavaria	1403267,00	-1,00	-1,00	-1,00	-1,00	-1,00	-1,00	-1,00	-1,00	-1,00	-1,00	-1,00	-1,00	-1,00	-1,00	-1,00	-1,00	-1,00	-1,00	-1,00	-1,00	-1,00	6,80	-1,00
6	Southwest Bavaria	1403269,00	1,00	-1,00	-1,00	-1,00	-1,00	-1,00	-1,00	-1,00	-1,00	-1,00	-1,00	-1,00	-1,00	-1,00	-1,00	-1,00	-1,00	-1,00	-1,00	-1,00	-1,00	-1,00	-1,00
6	Southwest Bavaria	1403271,00	-1,00	-1,00	-1,00	-1,00	-1,00	-1,00	-1,00	-1,00	-1,00	-1,00	-1,00	-1,00	-1,00	1,00	3,10	3,10	1,00	1,00	1,00	1,58	1,00	3,17	3,41
6	Southwest Bavaria	1403272,00	-1,00	-1,00	-1,00	-1,00	-1,00	-1,00	-1,00	-1,00	-1,00	-1,00	-1,00	1,00	1,00	-1,00	1,00	1,00	1,00	1,00	1,25	1,25	-1,00	1,00	1,58
6	Southwest Bavaria	1403273,00	-1,00	-1,00	-1,00	-1,00	-1,00	-1,00	-1,00	-1,00	-1,00	-1,00	-1,00	1,00	1,00	1,00	1,00	1,00	-1,00	1,00	2,51	1,44	1,58	-1,00	2,88
6	Southwest Bavaria	1403274,00	-1,00	-1,00	-1,00	-1,00	-1,00	-1,00	-1,00	-1,00	-1,00	-1,00	-1,00	-1,00	1,00	1,00	-1,00	1,00	-1,00	-1,00	-1,00	-1,00	26,11	1,00	18,75
6	Southwest Bavaria	1403275,00	-1,00	-1,00	-1,00	-1,00	-1,00	-1,00	-1,00	-1,00	-1,00	-1,00	-1,00	21,38	9,64	9,10	54,12	52,77	14,48	88,79	47,75	16,30	78,61	22,70	16,58
6	Southwest Bavaria	1403276,00	-1,00	-1,00	-1,00	-1,00	-1,00	-1,00	-1,00	-1,00	-1,00	-1,00	-1,00	1,00	-1,00	1,00	1,00	1,00	1,00	1,00	-1,00	1,00	-1,00	1,00	1,00
6	Southwest Bavaria	1403311,00	68,36	49,59	65,72	53,10	112,09	157,26	178,74	229,02	152,23	96,48	197,86	235,42	190,98	118,88	391,31	244,81	457,60	195,35	435,67	477,84	519,10	620,56	449,93
6	Southwest Bavaria	1403314,00	-1,00	-1,00	-1,00	-1,00	-1,00	-1,00	-1,00	-1,00	-1,00	-1,00	-1,00	-1,00	-1,00	-1,00	-1,00	-1,00	-1,00	-1,00	-1,00	-1,00	-1,00	-1,00	1,00
6	Southwest Bavaria	1403315,00	-1,00	-1,00	-1,00	-1,00	-1,00	-1,00	-1,00	-1,00	-1,00	-1,00	-1,00	-1,00	-1,00	-1,00	-1,00	3,07	-1,00	-1,00	-1,00	-1,00	-1,00	-1,00	-1,00
6	Southwest Bavaria	1403316,00	-1,00	-1,00	-1,00	-1,00	-1,00	-1,00	-1,00	-1,00	-1,00	-1,00	-1,00	-1,00	-1,00	-1,00	-1,00	-1,00	1,00	-1,00	-1,00	1,00	-1,00	-1,00	-1,00
6	Southwest Bavaria	1403317,00	-1,00	-1,00	-1,00	-1,00	-1,00	-1,00	-1,00	-1,00	-1,00	-1,00	-1,00	-1,00	-1,00	-1,00	-1,00	-1,00	-1,00	-1,00	1,00	-1,00	-1,00	-1,00	-1,00
6	Southwest Bavaria	1403331,00	1,00	1,00	1,00	1,00	1,00	1,00	-1,00	1,00	1,00	1,00	1,00	-1,00	1,00	-1,00	-1,00	4,30	3,68	3,68	5,00	4,64	3,91	-1,00	5,59
6	Southwest Bavaria	1403332,00	-1,00	-1,00	1,00	-1,00	-1,00	1,00	-1,00	-1,00	-1,00	-1,00	-1,00	-1,00	-1,00	-1,00	-1,00	2,88	-1,00	-1,00	5,00	-1,00	-1,00	-1,00	-1,00
6	Southwest Bavaria	1404106,00	1,00	1,00	1,00	-1,00	2,15	1,00	-1,00	1,81	1,70	1,58	1,25	1,00	1,00	1,00	1,00	1,00	1,00	5,24	1,00	4,68	-1,00	3,36	1,00
6	Southwest Bavaria	1404107,00	1,00	1,00	1,00	1,00	12,82	1,00	-1,00	-1,00	3,27	-1,00	17,39	1,00	-1,00	93,93	2,80	4,73	4,53	1,00	32,05	26,93	-1,00	1,25	-1,00
6	Southwest Bavaria	1404108,00	1,00	-1,00	1,00	1,00	1,00	1,00	1,00	1,00	1,00	1,00	1,00	1,00	-1,00	1,00	1,00	1,00	1,70	4,25	3,36	1,00	1,00	5,22	7,98
6	Southwest Bavaria	1404109,00	-1,00	-1,00	-1,00	-1,00	1,00	-1,00	-1,00	-1,00	1,00	1,00	-1,00	1,00	1,00	1,00	1,00	1,00	1,70	-1,00	-1,00	-1,00	1,00	-1,00	1,00
6	Southwest Bavaria	1404110,00	-1,00	-1,00	-1,00	-1,00	1,00	-1,00	-1,00	-1,00	-1,00	1,00	1,00	1,00	1,00	1,00	-1,00	1,00	1,00	1,00	1,00	1,00	1,00	1,00	1,58
6	Southwest Bavaria	1404115,00	-1,00	-1,00	-1,00	-1,00	-1,00	-1,00	-1,00	-1,00	-1,00	-1,00	-1,00	-1,00	-1,00	-1,00	-1,00	3,77	3,17	2,08	3,00	3,07	1,00	2,62	33,50
6	Southwest Bavaria	1404116,00	-1,00	-1,00	-1,00	-1,00	-1,00	-1,00	-1,00	-1,00	-1,00	-1,00	-1,00	-1,00	-1,00	-1,00	-1,00	4,16	4,30	-1,00	23,12	15,28	-1,00	-1,00	6,41
6	Southwest Bavaria	1404150,00	-1,00	-1,00	-1,00	-1,00	-1,00	-1,00	-1,00	-1,00	-1,00	-1,00	-1,00	-1,00	-1,00	-1,00	-1,00	1,00	1,00	1,00	1,00	1,25	3,80	10,53	18,17
6	Southwest Bavaria	1404151,00	1,00	1,00	-1,00	-1,00	1,00	1,00	1,00	3,58	1,00	5,12	10,49	1,00	-1,00	1,00	-1,00	72,71	615,59	241,49	-1,00	12,68	-1,00	100,97	141,42
6	Southwest Bavaria	1404152,00	-1,00	-1,00	-1,00	-1,00	-1,00	-1,00	-1,00	-1,00	-1,00	-1,00	-1,00	-1,00	-1,00	-1,00	-1,00	-1,00	-1,00	-1,00	-1,00	-1,00	-1,00	-1,00	40,99
6	Southwest Bavaria	1404153,00	-1,00	-1,00	-1,00	-1,00	-1,00	-1,00	-1,00	-1,00	1,00	-1,00	-1,00	1,00	1,00	1,00	1,00	1,00	1,00	1,00	-1,00	1,00	1,00	1,00	-1,00
6	Southwest Bavaria	1404154,00	-1,00	-1,00	-1,00	-1,00	-1,00	-1,00	-1,00	-1,00	1,00	1,00	1,00	1,00	1,00	1,00	1,00	1,25	1,00	1,91	4,36	6,09	-1,00	7,11	-1,00
6	Southwest Bavaria	1404155,00	-1,00	-1,00	-1,00	-1,00	-1,00	-1,00	-1,00	-1,00	1,00	1,00	1,00	1,00	1,00	1,00	1,00	1,00	7,00	1,00	1,00	1,25	1,00	1,00	-1,00
6	Southwest Bavaria	1404201,00	1,00	1,00	-1,00	-1,00	-1,00	-1,00	-1,00	-1,00	-1,00	-1,00	-1,00	-1,00	-1,00	-1,00	-1,00	-1,00	-1,00	-1,00	1,00	-1,00	-1,00	-1,00	-1,00
6	Southwest Bavaria	1404205,00	-1,00	-1,00	-1,00	-1,00	-1,00	-1,00	-1,00	-1,00	-1,00	-1,00	-1,00	-1,00	-1,00	1,00	1,00	1,00	1,00	1,00	1,00	1,00	1,00	1,00	1,00
6	Southwest Bavaria	1404211,00	1,00	1,00	1,00	1,00	-1,00	1,00	1,00	-1,00	1,00	1,00	-1,00	1,00	1,00	1,00	-1,00	1,00	1,25	1,00	1,25	4,04	2,08	13,28	-1,00
6	Southwest Bavaria	1404212,00	1,00	1,00	1,00	1,00	1,00	1,00	-1,00	1,00	1,00	1,00	1,00	1,00	1,00	1,00	1,00	1,00	1,00	-1,00	1,00	1,00	1,00	4,12	-1,00
6	Southwest Bavaria	1404213,00	1,00	1,00	1,00	1,00	1,00	1,00	-1,00	1,00	1,00	1,00	1,00	1,00	1,00	1,00	1,00	1,00	1,25	1,00	1,00	1,00	-1,00	-1,00	-1,00
6	Southwest Bavaria	1404216,00	-1,00	-1,00	-1,00	-1,00	-1,00	-1,00	-1,00	-1,00	-1,00	-1,00	-1,00	-1,00	-1,00	-1,00	-1,00	-1,00	-1,00	-1,00	-1,00	1,00	-1,00	3,07	1,00
6	Southwest Bavaria	1404230,00	-1,00	-1,00	-1,00	-1,00	-1,00	-1,00	-1,00	-1,00	-1,00	-1,00	-1,00	-1,00	-1,00	-1,00	-1,00	-1,00	-1,00	-1,00	-1,00	-1,00	-1,00	-1,00	-1,00
6	Southwest Bavaria	1404272,00	-1,00	-1,00	-1,00	-1,00	-1,00	-1,00	-1,00	-1,00	-1,00	-1,00	-1,00	-1,00	-1,00	2,71	3,00	1,00	1,00	1,00	7,54	32,23	1,00	1,00	1,00
6	Southwest Bavaria	1404273,00	-1,00	-1,00	-1,00	-1,00	-1,00	-1,00	-1,00	-1,00	-1,00	-1,00	-1,00	-1,00	-1,00	4,37	4,37	-1,00	10,62	3,39	7,71	1,00	25,19	3,14	6,80
6	Southwest Bavaria	1404274,00	-1,00	-1,00	-1,00	-1,00	-1,00	-1,00	-1,00	-1,00	-1,00	-1,00	-1,00	-1,00	-1,00	1,00	15,57	5,94	1,00	1,00	1,00	1,25	1,00	4,00	19,66
6	Southwest Bavaria	1404276,00	-1,00	-1,00	-1,00	-1,00	-1,00	-1,00	-1,00	-1,00	-1,00	-1,00	-1,00	-1,00	-1,00	1,00	2,08	-1,00	1,00	1,00	2,71	1,00	-1,00	-1,00	4,48
6	Southwest Bavaria	1404277,00	-1,00	-1,00	-1,00	-1,00	-1,00	-1,00	-1,00	-1,00	-1,00	-1,00	-1,00	-1,00	-1,00	1,00	2,08	1,00	-1,00	3,30	-1,00	-1,00	1,00	1,00	17,54
6	Southwest Bavaria	1404278,00	-1,00	-1,00	-1,00	-1,00	-1,00	-1,00	-1,00	-1,00	-1,00	-1,00	-1,00	-1,00	-1,00	4,93	66,45	43,06	188,89	17,47	18,56	6,38	1,00	12,80	11,49
6	Southwest Bavaria	1404280,00	-1,00	-1,00	-1,00	-1,00	-1,00	-1,00	-1,00	-1,00	-1,00	-1,00	-1,00	-1,00	1,00	1,00	7,34	1,00	-1,00	3,75	-1,00	4,30	34,79	8,06	16,35
6	Southwest Bavaria	1404281,00	-1,00	-1,00	-1,00	-1,00	-1,00	-1,00	-1,00	-1,00	-1,00	-1,00	-1,00	-1,00	-1,00	5,03	2,62	1,00	3,03	5,92	1,00	1,00	1,00	2,00	1,58
6	Southwest Bavaria	1404291,00	-1,00	-1,00	-1,00	-1,00	-1,00	-1,00	-1,00	-1,00	-1,00	-1,00	-1,00	-1,00	-1,00	-1,00	-1,00	-1,00	-1,00	-1,00	-1,00	-1,00	-1,00	1,58	22,49
6	Southwest Bavaria	1404292,00	-1,00	-1,00	-1,00	-1,00	-1,00	-1,00	-1,00	-1,00	-1,00	-1,00	-1,00	-1,00	-1,00	-1,00	-1,00	-1,00	-1,00	-1,00	-1,00	-1,00	-1,00	1,00	18,46
6	Southwest Bavaria	1404294,00	-1,00	-1,00	-1,00	-1,00	-1,00	-1,00	-1,00	-1,00	-1,00	-1,00	-1,00	-1,00	-1,00	-1,00	-1,00	-1,00	-1,00	-1,00	-1,00	-1,00	-1,00	1,00	1,00
6	Southwest Bavaria	1404295,00	1,00	1,00	1,70	4,91	1,81	-1,00	3,97	4,30	7,26	131,78	66,94	29,16	176,44	268,14	15,35	4,44	-1,00	-1,00	94,78	-1,00	162,30	-1,00	16,98
6	Southwest Bavaria	1404300,00	8,00	8,00	8,00	13,73	8,00	8,00	8,00	8,32	7,31	8,00	8,00	8,00	8,00	8,00	7,31	7,31	8,00	7,65	8,00	7,65	6,83	7,65	-1,00
6	Southwest Bavaria	1405365,00	1,00	1,00	-1,00	1,00	1,00	-1,00	-1,00	-1,00	-1,00	-1,00	-1,00	-1,00	-1,00	-1,00	-1,00	-1,00	-1,00	-1,00	1,00	1,00	-1,00	1,00	1,00
6	Southwest Bavaria	1509994,00	-1,00	-1,00	-1,00	-1,00	-1,00	-1,00	-1,00	-1,00	-1,00	-1,00	-1,00	1,00	1,00	1,00	-1,00	-1,00	1,00	-1,00	1,00	-1,00	-1,00	-1,00	-1,00
7	Inn / Salzach	1402335,00	1,00	1,00	-1,00	-1,00	1,00	1,00	1,00	1,00	1,00	-1,00	1,00	1,00	-1,00	1,00	1,00	-1,00	1,00	-1,00	-1,00	1,00	1,00	-1,00	1,00
7	Inn / Salzach	1403401,00	1,00	1,00	1,00	1,00	1,00	1,00	1,00	1,00	1,00	1,00	1,00	1,00	1,00	1,00	1,00	-1,00	1,00	1,00	1,00	1,00	1,00	1,00	1,00
7	Inn / Salzach	1403402,00	-1,00	-1,00	1,00	-1,00	1,00	1,00	1,00	-1,00	-1,00	1,00	-1,00	-1,00	1,00	1,00	1,00	-1,00	1,00	1,00	1,00	1,00	1,00	1,00	-1,00
7	Inn / Salzach	1403403,00	-1,00	-1,00	-1,00	1,00	1,00	1,00	1,00	1,00	1,00	1,00	1,00	1,00	1,00	1,00	1,00	-1,00	1,00	1,00	1,00	1,00	1,00	1,00	1,00
7	Inn / Salzach	1403404,00	-1,00	-1,00	-1,00	-1,00	-1,00	-1,00	-1,00	-1,00	-1,00	-1,00	-1,00	-1,00	1,00	-1,00	-1,00	-1,00	-1,00	-1,00	1,00	-1,00	-1,00	-1,00	-1,00
7	Inn / Salzach	1403405,00	-1,00	-1,00	-1,00	-1,00	-1,00	-1,00	-1,00	-1,00	-1,00	-1,00	-1,00	-1,00	-1,00	-1,00	-1,00	-1,00	-1,00	-1,00	-1,00	-1,00	-1,00	-1,00	1,00
7	Inn / Salzach	1403406,00	-1,00	-1,00	-1,00	-1,00	-1,00	-1,00	-1,00	-1,00	-1,00	-1,00	-1,00	-1,00	-1,00	-1,00	1,00	-1,00	1,00	1,00	1,00	1,00	1,00	-1,00	-1,00
7	Inn / Salzach	1403407,00	-1,00	-1,00	-1,00	-1,00	-1,00	-1,00	-1,00	-1,00	-1,00	-1,00	-1,00	-1,00	-1,00	-1,00	-1,00	-1,00	-1,00	-1,00	-1,00	-1,00	-1,00	-1,00	-1,00
7	Inn / Salzach	1403412,00	1,00	1,00	1,00	1,00	1,00	1,00	1,00	-1,00	1,00	1,00	1,00	1,00	1,00	-1,00	-1,00	-1,00	-1,00	-1,00	-1,00	-1,00	-1,00	-1,00	-1,00
7	Inn / Salzach	1403414,00	-1,00	-1,00	-1,00	1,00	1,00	-1,00	-1,00	-1,00	-1,00	-1,00	-1,00	-1,00	-1,00	-1,00	-1,00	-1,00	-1,00	-1,00	-1,00	-1,00	-1,00	-1,00	-1,00
7	Inn / Salzach	1403441,00	1,00	1,00	1,00	1,00	6,91	-1,00	-1,00	-1,00	52,64	3,68	14,95	35,37	54,14	19,38	42,88	72,69	40,75	35,95	32,82	76,09	50,70	58,04	75,14
7	Inn / Salzach	1403442,00	1,00	-1,00	-1,00	1,00	-1,00	-1,00	19,12	76,10	6,34	-1,00	20,51	9,65	10,29	4,71	100,64	60,80	49,01	160,27	129,11	141,26	52,55	47,45	315,25
7	Inn / Salzach	1403443,00	1,00	1,00	1,00	-1,00	-1,00	-1,00	25,25	5,22	9,32	3,93	54,28	13,32	-1,00	-1,00	16,38	10,69	54,84	7,48	142,09	94,91	17,19	46,52	55,39
7	Inn / Salzach	1403451,00	1,00	1,00	1,00	1,00	1,00	1,00	-1,00	1,00	1,00	-1,00	1,00	1,00	1,00	-1,00	-1,00	-1,00	-1,00	-1,00	-1,00	-1,00	-1,00	-1,00	-1,00
7	Inn / Salzach	1405403,00	1,00	-1,00	1,00	1,00	1,00	1,00	1,00	1,00	1,00	1,00	1,00	1,00	1,00	1,00	1,00	-1,00	1,00	1,00	1,00	1,00	2,00	1,00	1,00
7	Inn / Salzach	1405404,00	1,00	1,00	1,00	1,00	1,00	1,00	-1,00	1,00	-1,00	1,00	1,00	1,00	1,00	1,00	1,00	-1,00	1,00	1,00	1,00	1,00	1,00	-1,00	1,00
7	Inn / Salzach	1405405,00	-1,00	-1,00	-1,00	-1,00	-1,00	-1,00	-1,00	-1,00	-1,00	-1,00	-1,00	-1,00	-1,00	-1,00	-1,00	-1,00	-1,00	-1,00	-1,00	-1,00	1,00	1,00	1,00
7	Inn / Salzach	1405419,00	1,00	1,00	1,00	1,00	-1,00	-1,00	-1,00	-1,00	-1,00	-1,00	-1,00	-1,00	-1,00	-1,00	-1,00	-1,00	-1,00	-1,00	-1,00	-1,00	-1,00	-1,00	-1,00
7	Inn / Salzach	1405420,00	1,00	1,00	1,00	1,00	1,00	1,00	1,00	1,00	1,00	1,00	1,00	1,00	1,00	1,00	1,00	1,00	1,00	1,00	1,00	1,00	1,00	1,00	-1,00
7	Inn / Salzach	1405421,00	1,00	1,00	1,00	1,00	1,00	1,00	1,00	-1,00	1,00	1,81	1,00	1,00	1,00	1,00	1,00	1,00	1,70	-1,00	-1,00	1,00	7,11	1,58	12,35
7	Inn / Salzach	1405422,00	1,44	2,00	2,28	2,28	2,00	-1,00	2,62	1,81	2,62	2,62	1,58	2,08	1,58	1,81	5,01	2,08	1,44	2,28	2,28	2,28	2,71	1,81	2,62
7	Inn / Salzach	1405423,00	1,81	-1,00	-1,00	1,00	-1,00	-1,00	6,70	-1,00	-1,00	-1,00	45,75	23,65	91,30	-1,00	118,72	287,54	184,95	174,78	123,41	209,48	257,16	24,54	104,06
7	Inn / Salzach	1405424,00	-1,00	-1,00	-1,00	-1,00	-1,00	-1,00	-1,00	-1,00	-1,00	-1,00	5,74	-1,00	10,04	-1,00	-1,00	59,74	15,15	257,85	163,51	125,50	297,01	343,54	204,96
7	Inn / Salzach	1405425,00	1,00	1,00	1,00	-1,00	1,00	-1,00	1,00	-1,00	1,00	1,00	-1,00	-1,00	2,28	-1,00	1,00	1,44	2,22	-1,00	3,23	1,91	-1,00	3,03	53,87
7	Inn / Salzach	1405426,00	-1,00	1,00	1,00	1,00	1,00	1,00	1,00	1,00	1,00	1,81	1,00	-1,00	1,00	-1,00	-1,00	-1,00	2,00	-1,00	-1,00	-1,00	-1,00	-1,00	-1,00
7	Inn / Salzach	1405427,00	1,00	1,00	-1,00	-1,00	-1,00	1,00	1,00	1,00	1,00	1,44	1,00	1,00	-1,00	1,00	1,00	1,00	1,00	-1,00	-1,00	1,25	-1,00	1,00	-1,00
7	Inn / Salzach	1405428,00	-1,00	1,00	1,00	-1,00	-1,00	2,00	1,00	1,81	1,00	-1,00	1,00	1,00	1,00	-1,00	1,00	-1,00	1,00	1,00	1,00	1,00	1,00	1,00	-1,00
7	Inn / Salzach	1405430,00	1,00	1,00	1,00	-1,00	1,00	-1,00	-1,00	1,00	1,00	-1,00	1,00	-1,00	-1,00	-1,00	11,19	-1,00	4,56	13,82	1,58	10,96	-1,00	-1,00	73,09
7	Inn / Salzach	1405431,00	-1,00	-1,00	-1,00	-1,00	-1,00	-1,00	-1,00	-1,00	-1,00	-1,00	-1,00	-1,00	-1,00	-1,00	-1,00	-1,00	-1,00	-1,00	-1,00	-1,00	-1,00	-1,00	-1,00
